# Supplementary material for: Fecal microbiota dysbiosis in macaques and humans within a shared environment
Source: PLoS One. 2019 May 13;14(5):e0210679. doi: 10.1371/journal.pone.0210679 (PMC6513079; doi:10.1371/journal.pone.0210679)
Supplement: S2 Table — Responses to the abbreviated Food Frequency Questionnaire (FFQ) for exposed and control humans. (XLS) [file pone.0210679.s003.xls]

## Sheet: dietfqtable
	Raw counts												Percent of group
	Exposed (n=12)					Control (n=6)							Exposed (n=12)					Control (n=6)
	Daily or almost daily (5-7 times per week)	Often (1-4 times per week)	Sometimes (1-2 times per month)	Rarely (1-2 times per year)	Never	Daily or almost daily (5-7 times per week)	Often (1-4 times per week)	Sometimes (1-2 times per month)	Rarely (1-2 times per year)	Never			Daily or almost daily (5-7 times per week)	Often (1-4 times per week)	Sometimes (1-2 times per month)	Rarely (1-2 times per year)	Never	Daily or almost daily (5-7 times per week)	Often (1-4 times per week)	Sometimes (1-2 times per month)	Rarely (1-2 times per year)	Never
Dairy products (milk, cheese, yogurt)	4	3	3	0	2	1	3	1	1	0		Dairy products (milk, cheese, yogurt)	0.333333	0.25	0.25	0	0.166667	0.166667	0.5	0.166667	0.166667	0
Unpasturized dairy	0	0	0	0	12	0	0	1	0	5		Unpasturized dairy	0	0	0	0	1	0	0	0.166667	0	0.833333
Salted snacks	4	4	3	1	0	2	2	2	0	0		Salted snacks	0.333333	0.333333	0.25	0.0833333	0	0.333333	0.333333	0.333333	0	0
Sugary sweets	5	3	3	1	0	1	3	0	2	0		Sugary sweets	0.416667	0.25	0.25	0.0833333	0	0.166667	0.5	0	0.333333	0
Rice or rice noodles	12	0	0	0	0	6	0	0	0	0		Rice or rice noodles	1	0	0	0	0	1	0	0	0	0
Pasta/wheat/grain products	0	7	3	1	1	1	0	4	1	0		Pasta/wheat/grain products	0	0.583333	0.25	0.0833333	0.0833333	0.166667	0	0.666667	0.166667	0
Beans or legumes	1	6	3	1	1	1	3	1	0	1		Beans or legumes	0.0833333	0.5	0.25	0.0833333	0.0833333	0.166667	0.5	0.166667	0	0.166667
Vegetables	12	0	0	0	0	4	2	0	0	0		Vegetables	1	0	0	0	0	0.666667	0.333333	0	0	0
Fruits	1	8	1	2	0	1	5	0	0	0		Fruits	0.0833333	0.666667	0.0833333	0.166667	0	0.166667	0.833333	0	0	0
Fermented foods	0	1	7	2	2	0	1	5	0	0		Fermented foods	0	0.0833333	0.583333	0.166667	0.166667	0	0.166667	0.833333	0	0
Seafood	1	1	7	2	1	1	2	3	0	0		Seafood	0.0833333	0.0833333	0.583333	0.166667	0.0833333	0.166667	0.333333	0.5	0	0
Beef	0	2	5	4	1	1	2	1	2	0		Beef	0	0.166667	0.416667	0.333333	0.0833333	0.166667	0.333333	0.166667	0.333333	0
Pork	3	6	3	0	0	5	1	0	0	0		Pork	0.25	0.5	0.25	0	0	0.833333	0.166667	0	0	0
Rat	0	0	0	8	4	0	0	0	1	5		Rat	0	0	0	0.666667	0.333333	0	0	0	0.166667	0.833333
Bird	0	0	1	4	7	0	0	1	1	4		Bird	0	0	0.0833333	0.333333	0.583333	0	0	0.166667	0.166667	0.666667
Snake	0	0	0	2	10	0	0	0	1	5		Snake	0	0	0	0.166667	0.833333	0	0	0	0.166667	0.833333
Lizard	0	0	0	2	10	0	0	0	1	5		Lizard	0	0	0	0.166667	0.833333	0	0	0	0.166667	0.833333
Frog	0	3	2	6	1	0	0	1	1	4		Frog	0	0.25	0.166667	0.5	0.0833333	0	0	0.166667	0.166667	0.666667
Snail	0	2	2	5	3	1	1	4	0	0		Snail	0	0.166667	0.166667	0.416667	0.25	0.166667	0.166667	0.666667	0	0
Chicken	4	7	1	0	0	2	4	0	0	0		Chicken	0.333333	0.583333	0.0833333	0	0	0.333333	0.666667	0	0	0
Fish	6	6	0	0	0	1	4	1	0	0		Fish	0.5	0.5	0	0	0	0.166667	0.666667	0.166667	0	0
Eggs	5	7	0	0	0	3	3	0	0	0		Eggs	0.416667	0.583333	0	0	0	0.5	0.5	0	0	0
Insects	0	0	3	5	4	0	0	3	1	2		Insects	0	0	0.25	0.416667	0.333333	0	0	0.5	0.166667	0.333333
Raw meats	0	0	2	6	4	0	0	2	0	4		Raw meats	0	0	0.166667	0.5	0.333333	0	0	0.333333	0	0.666667
Sugar sweetened beverages	3	4	4	0	1	4	1	1	0	0		Sugar sweetened beverages	0.25	0.333333	0.333333	0	0.0833333	0.666667	0.166667	0.166667	0	0
Artificially sweetened beverages	0	0	1	1	10	1	0	0	2	3		Artificially sweetened beverages	0	0	0.0833333	0.0833333	0.833333	0.166667	0	0	0.333333	0.5
Alcoholic beverages	4	0	2	0	6	1	1	0	2	2		Alcoholic beverages	0.333333	0	0.166667	0	0.5	0.166667	0.166667	0	0.333333	0.333333
1 L water	12	0	0	0	0	5	1	0	0	0		1 L water	1	0	0	0	0	0.833333	0.166667	0	0	0
